# Supplementary material for: A new performance evaluation indicator for the LEE Jong-wook Fellowship Program of Korea Foundation for International Healthcare to better assess its long-term educational impacts: a Delphi study
Source: J Educ Eval Health Prof. 2024 Oct 2;21:27. doi: 10.3352/jeehp.2024.21.27 (PMC11535579; doi:10.3352/jeehp.2024.21.27)
Supplement: Supplementary file 2 [file jeehp-21-27-dataset2.xlsx]

## Sheet: Sheet1
ID	Context	Input	Process	Product	1.1	1.2	1.3	1.4	1.5	2.1	2.2	2.3	3.1	3.2	3.3	3.4	4.1	4.2	4.3	4.4	4.5	4.6	4.7	4.8	1.1.1	1.1.2	1.1.3	1.1.4	1.2.1	1.2.2	1.3.1	1.3.2	1.4.1	1.4.2	1.5.1	1.5.2	2.1.1	2.1.2	2.1.3	2.1.4	2.2.1	2.2.2	2.2.3	2.2.4	2.2.5	2.2.6	2.2.7	2.2.8	2.3.1
					Needs assessment and program goal setting	Selection of training institutions	Linkages between projects	Outcome evaluation system	Project sustainability	Training outcomes and curriculum	Input of material and human resources	Investment to strengthen KOFIH's competence	Training preperation	Training implementation and evaluation	Post-training management	Monitoring	Training satisfaction	Competency achievement	Continuity of trainer's role	Job performance improvement/Aapplication of trained performance	Continuity of Exchange	Achievement	Influence	Diffusion	Appropriateness of demand surveys	Existence of a project development system	Reflection rate of project development proposals	Number of improvements in the invitation training program (outcomes, program content)	Congruence between training program and institution's vision and mission	Project proposals with achievable goals	Linkage rate of training projects with other internal and external ODA projects	Investigation and consideration of other related projects being carried out in partner counties/regions/organizations/hospitals	Evaluation system and results to evaluate the program effectiveness (short-term and long-term)	Organization for quality imporvement	Percentage of projects connected to previous program	Feasibility and integration rate of mid-to-long-term proposals after project completion	Clarity of outcomes	Curriculum that aligns with the training outcome	Specificity of training outcome evaluation	Adequacy of the post-training management plan	Facilities and space	Learning materials and equipment	Education hours	Instructors	Administrative personnel	Compliance with budget execution	Net training costs per trainee	Appropriateness of each project budget	Expertise of the LJW fellowship training program staff
1	5	5	5	5	5	4	4	4	4	5	5	4	4	5	4	5	5	5	4	5	4	4	4	4	4	3	4	4	4	4	4	4	5	4	4	4	5	5	5	4	5	5	3	5	5	4	4	4	4
2	5	5	5	5	5	5	5	5	5	5	5	5	5	5	5	5	5	5	5	5	5	5	5	5	5	5	5	5	5	5	5	5	5	5	5	5	5	5	5	5	5	5	5	5	5	5	5	5	5
3	5	5	5	5	5	4	4	4	4	5	4	4	4	4	4	4	5	5	4	4	4	4	4	4	4	4	4	5	4	4	4	4	5	4	4	4	5	5	5	4	5	4	5	5	5	4	4	4	4
4	5	5	5	5	5	5	4	4	4	5	5	4	5	5	5	5	5	5	4	5	4	4	4	4	5	5	5	5	5	5	3	3	5	4	4	4	5	5	5	5	5	5	5	5	5	5	5	5	4
5	5	5	5	5	5	4	4	5	4	5	5	4	4	5	4	5	4	5	4	5	4	5	5	4	4	5	4	4	5	5	4	4	5	5	4	4	5	5	5	5	5	5	4	5	5	4	5	5	5
6	5	5	5	5	5	4	4	4	4	5	5	4	5	5	5	5	5	5	5	5	4	5	4	4	4	4	4	4	4	4	4	4	5	4	4	4	5	5	5	5	5	5	4	5	4	4	4	4	4
7	5	5	5	5	5	5	4	4	4	5	5	4	4	5	5	5	5	5	4	4	4	4	4	4	4	4	4	4	4	4	4	4	4	3	3	4	5	5	5	4	5	5	3	5	4	4	4	4	4
8	5	5	4	4	5	5	4	4	4	5	5	4	4	5	4	5	5	5	4	5	4	5	4	5	4	4	4	4	4	4	4	4	4	4	5	4	5	5	5	4	4	5	5	5	5	4	5	4	4
9	4	5	5	4	4	4	4	4	4	5	5	4	3	5	4	4	4	5	4	4	3	5	3	3	4	4	4	4	5	4	3	3	5	4	3	3	5	5	4	4	5	5	5	5	5	4	4	4	5
10	4	5	4	4	5	4	4	4	4	4	4	4	4	4	4	4	4	4	4	4	4	4	4	4	4	4	4	4	4	4	4	4	4	4	4	4	4	5	4	4	4	4	4	4	4	4	4	4	4
11	5	3	4	5	5	4	3	3	4	3	3	3	3	4	4	4	5	5	4	4	3	3	3	4	5	5	5	5	1	4	4	3	4	2	3	4	5	5	3	2	5	4	5	5	3	4	4	5	4
12	5	5	4	4	4	5	4	4	4	4	5	4	4	4	4	4	4	4	5	5	4	4	4	5	3	4	4	4	4	4	4	4	4	4	4	4	5	5	5	5	5	5	3	5	5	4	4	3	5
13	5	5	5	5	5	5	5	4	4	5	5	4	4	5	4	5	5	5	4	5	4	4	4	4	4	4	4	4	4	4	4	4	5	4	4	4	5	5	5	4	5	5	4	5	5	4	4	4	4
14	5	5	5	5	5	4	4	4	4	5	5	4	4	4	4	4	4	5	4	5	4	4	4	4	4	4	4	4	3	4	4	4	5	4	4	4	5	5	5	4	5	5	4	5	4	4	4	4	4
15	5	5	5	5	5	5	5	5	5	5	5	5	5	5	5	5	5	5	5	5	5	5	5	5	5	5	5	5	5	5	5	5	5	5	5	5	5	5	5	5	5	4	5	5	5	4	5	5	5
16	5	5	5	5	5	4	4	4	5	5	5	4	4	5	4	5	5	5	4	5	4	4	4	4	4	4	4	4	3	4	4	4	5	4	4	4	5	5	5	4	5	5	4	4	5	5	4	4	4
17	5	5	5	4	4	4	5	5	4	5	5	3	5	5	4	4	5	4	4	5	4	5	4	4	4	4	4	3	4	5	4	3	4	4	3	4	4	5	5	4	4	5	4	5	5	4	4	4	4
18	5	5	5	5	5	4	4	4	4	5	5	4	5	5	5	5	5	5	4	5	4	4	4	4	4	4	4	4	4	4	3	3	5	4	3	4	5	5	5	4	5	5	4	5	5	4	4	5	4
[truncated: 67 more columns]
