# Supplementary material for: A new performance evaluation indicator for the LEE Jong-wook Fellowship Program of Korea Foundation for International Healthcare to better assess its long-term educational impacts: a Delphi study
Source: J Educ Eval Health Prof. 2024 Oct 2;21:27. doi: 10.3352/jeehp.2024.21.27 (PMC11535579; doi:10.3352/jeehp.2024.21.27)
Supplement: Supplementary file 3 [file jeehp-21-27-dataset3.xlsx]

## Sheet: 3rd AHP
ID	A1_1	A1_2	A1_3	A1_4	A1_5	A1_6	A2_C1	A2_C2	A2_C3	A2_C4	A2_C5	A2_C6	A2_C7	A2_C8	A2_C9	A2_C10	A2_I1	A2_I2	A2_I3	A2_P1	A2_P2	A2_P3	A2_P4	A2_P5	A2_P6	A2_PD1	A2_PD2	A2_PD3	A2_PD4	A2_PD5	A2_PD6	A2_PD7	A2_PD8	A2_PD9	A2_PD10	A2_PD11	A2_PD12	A2_PD13	A2_PD14	A2_PD15	A2_PD16	A2_PD17	A2_PD18	A2_PD19	A2_PD20	A2_PD21	A2_PD22	A2_PD23	A2_PD24
	Context-Input	Context-Process	Context-Product	Input-Process	Input-Product	Process-Product
1	13	17	13	15	9	3	4	3	7	5	8	12	10	13	11	7	3	5	9	10	6	8	5	7	11	5	7	13	9	11	9	13	11	11	7	9	7	9	11	9	9	7	7	7	9	7	7	11	9
2	6	8	10	11	14	12	8	6	4	3	7	6	5	8	7	8	6	5	7	11	7	5	6	5	8	12	8	12	6	6	4	3	5	7	4	4	3	3	12	14	12	15	15	6	6	5	4	10	7
3	8	10	12	11	13	11	7	6	8	5	8	10	7	11	8	6	7	5	7	8	6	5	7	6	8	13	5	7	2	5	8	6	3	7	2	5	8	9	11	8	13	12	10	5	13	8	9	15	12
4	11	13	13	11	11	9	9	9	9	9	9	9	9	9	9	9	11	7	3	11	9	7	7	5	7	9	9	9	5	7	7	7	9	9	5	7	7	7	9	5	7	7	7	5	7	7	7	11	11
5	9	11	11	11	11	11	10	9	9	9	10	10	10	10	10	10	7	7	10	11	11	11	11	11	7	11	11	11	11	11	11	11	9	9	8	9	9	9	9	8	9	9	9	8	9	9	9	10	10
6	9	9	11	9	11	11	7	7	9	9	9	11	11	11	11	9	7	5	7	9	7	7	7	7	9	11	9	11	7	11	9	9	7	9	5	9	7	7	11	7	11	9	9	7	9	7	7	13	11
7	10	13	11	12	10	7	10	7	6	8	6	5	7	8	10	11	12	10	6	13	7	7	6	6	9	13	10	10	8	12	7	7	7	7	5	8	5	7	9	8	11	8	9	6	8	7	8	11	9
8	13	11	10	7	6	8	8	6	5	7	7	6	8	8	10	11	7	5	7	10	8	7	7	6	8	6	3	5	2	4	3	4	4	7	2	6	3	5	15	5	14	11	14	3	7	4	6	15	11
9	12	11	9	8	6	7	6	7	7	7	8	8	8	9	9	9	9	7	7	12	11	11	8	8	10	11	7	8	7	10	6	6	6	7	6	8	5	5	10	7	11	7	6	7	10	7	6	11	8
10	8	7	6	8	7	8	8	5	6	7	6	7	8	10	11	8	8	6	7	10	7	6	6	5	8	15	13	14	8	12	11	10	7	8	2	6	5	4	10	4	8	7	6	3	7	6	5	13	12
11	5	7	12	11	16	14	3	5	1	7	7	5	11	7	13	15	12	5	2	16	14	12	7	5	7	6	2	8	2	10	4	4	6	10	6	14	8	8	14	9	17	10	10	4	12	6	6	17	10
12	8	11	12	12	13	10	11	7	5	6	5	3	4	7	8	10	15	4	8	11	7	5	5	3	7	5	1	10	3	11	5	3	4	13	6	15	11	13	14	5	13	13	11	5	13	5	7	12	11
13	8	10	11	11	12	10	10	6	8	7	5	7	6	11	10	8	8	7	8	10	8	7	7	6	8	8	5	7	2	6	4	3	6	8	3	7	5	4	11	6	10	8	7	4	8	6	5	13	11
14	11	13	7	12	5	2	8	6	7	13	7	5	11	10	15	13	14	7	4	15	12	10	6	4	8	13	15	8	7	7	6	10	11	6	5	6	4	8	5	4	4	3	7	7	8	8	11	10	8
15	12	13	12	11	7	7	5	7	8	9	11	12	13	10	10	10	9	6	6	13	12	12	7	7	9	17	15	16	11	16	13	12	5	7	3	8	6	7	10	5	11	7	8	5	10	6	6	14	10
16	9	11	9	11	11	9	9	7	9	9	7	7	7	11	11	7	9	7	7	9	9	9	11	7	7	11	11	11	9	11	11	11	9	9	7	9	7	7	9	7	11	11	11	7	9	7	9	11	11
17	9	8	10	10	10	10	10	10	8	9	8	8	9	9	8	10	9	8	7	9	8	9	7	8	10	10	9	10	9	9	10	10	8	9	8	10	10	10	10	9	10	10	9	8	8	8	8	11	10
18	9	9	9	9	9	9	9	5	9	15	9	9	15	9	15	15	9	9	9	9	9	5	9	5	5	11	5	5	5	5	5	5	3	3	3	3	3	3	11	9	9	9	9	7	7	7	7	9	9
[truncated: 122 more columns]
